# Supplementary material for: Harnessing the Anti-Nociceptive Potential of NK2 and NK3 Ligands in the Design of New Multifunctional μ/δ-Opioid Agonist–Neurokinin Antagonist Peptidomimetics
Source: Molecules. 2021 Sep 6;26(17):5406. doi: 10.3390/molecules26175406 (PMC8434392; doi:10.3390/molecules26175406)
Supplement: Supplementary file 1 [file molecules-26-05406-s001.zip]

Archive with 1 entries (1 files):
- molecules-1350988-supplementary.pdf
